# Supplementary material for: Yaws active case detection surveys in 15 districts of Cote d’Ivoire
Source: PLoS One. 2026 May 28;21(5):e0348510. doi: 10.1371/journal.pone.0348510 (PMC13218476; doi:10.1371/journal.pone.0348510)
Supplement: S3 File — (XLS) [file pone.0348510.s003.xls]

## Sheet: Yaws Positive cases
10-Pian - TDR fait	11-Pian - TDR - Ligne C visible	12-Pian - TDR - Ligne T visible	13-Pian - TDR - Résultat	14-Pian - DPP - fait	15-Pian - DPP - Ligne C visible	16-DPP - Ligne Trep (ligne 1) visible	17-DPP - Ligne Non Trep (ligne 2) visible	18-DPP - Résultats	19-PCR pour confirmation du pian - Fait	20-PCR pour confirmation du pian - Résultat	21-Traitement contre le pian	22-AZT - Number of tablets	23-Effet indésirable grave	24-Pian - # contacts traités	25-Résultat du traitement à 4 semaines	PCR pour confirmation du pian - Résultat	PCR pour résistance à AZ - Fait	PCR pour résistance à AZ - Résultat	Traitement contre le pian	AZT - Number of tablets	BP - Number of units	Effet indésirable grave	Pian - # contacts traités	Résultat du traitement à 4 semaines
OUI	OUI	OUI	POSITIF	OUI	OUI	OUI	OUI	POSITIF
OUI	OUI	OUI	POSITIF	OUI	OUI	OUI	OUI	POSITIF
OUI	OUI	OUI	POSITIF	OUI	OUI	OUI	OUI	POSITIF
OUI	OUI	OUI	POSITIF	OUI	OUI	OUI	OUI	POSITIF
OUI	OUI	OUI	POSITIF	OUI	OUI	OUI	OUI	POSITIF
OUI	OUI	OUI	POSITIF	OUI	OUI	OUI	OUI	POSITIF
OUI	OUI	OUI	POSITIF	OUI	OUI	OUI	OUI	POSITIF
OUI	OUI	OUI	POSITIF	OUI	OUI	OUI	OUI	POSITIF
OUI	OUI	OUI	POSITIF	OUI	OUI	OUI	OUI	POSITIF
OUI	OUI	OUI	POSITIF	OUI	OUI	OUI	OUI	POSITIF
OUI	OUI	OUI	POSITIF	OUI	OUI	OUI	OUI	POSITIF
OUI	OUI	OUI	POSITIF	OUI	OUI	OUI	OUI	POSITIF
OUI	OUI	OUI	POSITIF	OUI	OUI	OUI	OUI	POSITIF
OUI	OUI	OUI	POSITIF	OUI	OUI	OUI	OUI	POSITIF
OUI	OUI	OUI	POSITIF	OUI	OUI	OUI	OUI	POSITIF
OUI	OUI	OUI	POSITIF	OUI	OUI	OUI	OUI	POSITIF
OUI	OUI	OUI	POSITIF	OUI	OUI	OUI	OUI	POSITIF
OUI	OUI	OUI	POSITIF	OUI	OUI	OUI	OUI	POSITIF
OUI	OUI	OUI	POSITIF	OUI	OUI	OUI	OUI	POSITIF
OUI	OUI	OUI	POSITIF	OUI	OUI	OUI	OUI	POSITIF
OUI	OUI	OUI	POSITIF	OUI	OUI	OUI	OUI	POSITIF
OUI	OUI	OUI	POSITIF	OUI	OUI	OUI	OUI	POSITIF
OUI	OUI	OUI	POSITIF	OUI	OUI	OUI	OUI	POSITIF
OUI	OUI	OUI	POSITIF	OUI	OUI	OUI	OUI	POSITIF
OUI	OUI	OUI	POSITIF	OUI	OUI	OUI	OUI	POSITIF
OUI	OUI	OUI	POSITIF	OUI	OUI	OUI	OUI	POSITIF
OUI	OUI	OUI	POSITIF	OUI	OUI	OUI	OUI	POSITIF
OUI	OUI	OUI	POSITIF	OUI	OUI	OUI	OUI	POSITIF
OUI	OUI	OUI	POSITIF	OUI	OUI	OUI	OUI	POSITIF
OUI	OUI	OUI	POSITIF	OUI	OUI	OUI	OUI	POSITIF
OUI	OUI	OUI	POSITIF	OUI	OUI	OUI	OUI	POSITIF
OUI	OUI	OUI	POSITIF	OUI	OUI	OUI	OUI	POSITIF	OUI	POSITIF	AZ	TROIS
OUI	OUI	OUI	POSITIF	OUI	OUI	OUI	OUI	POSITIF	OUI	POSITIF	AZ	TROIS
OUI	OUI	OUI	POSITIF	OUI	OUI	OUI	OUI	POSITIF	OUI	POSITIF	AZ	TROIS
OUI	OUI	OUI	POSITIF	OUI	OUI	OUI	OUI	POSITIF	OUI	POSITIF	AZ	TROIS
OUI	OUI	OUI	POSITIF	OUI	OUI	OUI	OUI	POSITIF	OUI	POSITIF	AZ	TROIS
OUI	OUI	OUI	POSITIF	OUI	OUI	OUI	OUI	POSITIF	OUI	POSITIF	AZ	TROIS
OUI	OUI	OUI	POSITIF	OUI	OUI	OUI	OUI	POSITIF	OUI	POSITIF	AZ	TROIS
OUI	OUI	OUI	POSITIF	OUI	OUI	OUI	OUI	POSITIF	OUI	POSITIF	AZ	QUATRE
OUI	OUI	OUI	POSITIF	OUI	OUI	OUI	OUI	POSITIF	OUI	POSITIF	AZ	QUATRE
OUI	OUI	OUI	POSITIF	OUI	OUI	OUI	OUI	POSITIF	OUI	POSITIF	AZ	QUATRE
OUI	OUI	OUI	POSITIF	OUI	OUI	OUI	OUI	POSITIF	OUI	POSITIF	AZ	QUATRE
OUI	OUI	OUI	POSITIF	OUI	OUI	OUI	OUI	POSITIF	OUI	POSITIF	AZ	QUATRE
OUI	OUI	OUI	POSITIF	OUI	OUI	OUI	OUI	POSITIF	OUI	POSITIF	AZ	QUATRE
OUI	OUI	OUI	POSITIF	OUI	OUI	OUI	OUI	POSITIF	OUI	POSITIF	AZ	QUATRE
OUI	OUI	OUI	POSITIF	OUI	OUI	OUI	OUI	POSITIF	OUI	POSITIF	AZ	QUATRE
OUI	OUI	OUI	POSITIF	OUI	OUI	OUI	OUI	POSITIF	OUI	POSITIF	AZ	QUATRE
OUI	OUI	OUI	POSITIF	OUI	OUI	OUI	OUI	POSITIF	OUI	POSITIF	AZ	QUATRE
OUI	OUI	OUI	POSITIF	OUI	OUI	OUI	OUI	POSITIF	OUI	POSITIF	AZ	QUATRE
OUI	OUI	OUI	POSITIF	OUI	OUI	OUI	OUI	POSITIF	OUI	POSITIF	AZ	QUATRE
OUI	OUI	OUI	POSITIF	OUI	OUI	OUI	OUI	POSITIF	OUI	POSITIF	AZ	QUATRE
OUI	OUI	OUI	POSITIF	OUI	OUI	OUI	OUI	POSITIF	OUI	POSITIF	AZ	QUATRE
OUI	OUI	OUI	POSITIF	OUI	OUI	OUI	OUI	POSITIF	OUI	POSITIF	AZ	QUATRE
OUI	OUI	OUI	POSITIF	OUI	OUI	OUI	OUI	POSITIF	OUI	POSITIF	AZ	QUATRE
OUI	OUI	OUI	POSITIF	OUI	OUI	OUI	OUI	POSITIF	OUI	POSITIF	AZ	QUATRE
OUI	OUI	OUI	POSITIF	OUI	OUI	OUI	OUI	POSITIF	OUI	POSITIF	AZ	QUATRE
OUI	OUI	OUI	POSITIF	OUI	OUI	OUI	OUI	POSITIF	OUI	POSITIF	AZ	QUATRE
OUI	OUI	OUI	POSITIF	OUI	OUI	OUI	OUI	POSITIF	OUI	POSITIF	AZ	QUATRE
OUI	OUI	OUI	POSITIF	OUI	OUI	OUI	OUI	POSITIF	OUI	POSITIF	AZ	QUATRE
OUI	OUI	OUI	POSITIF	OUI	OUI	OUI	OUI	POSITIF	OUI	POSITIF	AZ	QUATRE
OUI	OUI	OUI	POSITIF	OUI	OUI	OUI	OUI	POSITIF	OUI	POSITIF	AZ	QUATRE
OUI	OUI	OUI	POSITIF	OUI	OUI	OUI	OUI	POSITIF	OUI	POSITIF	AZ	QUATRE
OUI	OUI	OUI	POSITIF	OUI	OUI	OUI	OUI	POSITIF	OUI	POSITIF	AZ	QUATRE
OUI	OUI	OUI	POSITIF	OUI	OUI	OUI	OUI	POSITIF	OUI	POSITIF	AZ	QUATRE
OUI	OUI	OUI	POSITIF	OUI	OUI	OUI	OUI	POSITIF	OUI	POSITIF	AZ	QUATRE
OUI	OUI	OUI	POSITIF	OUI	OUI	OUI	OUI	POSITIF	OUI	POSITIF	AZ	QUATRE
OUI	OUI	OUI	POSITIF	OUI	OUI	OUI	OUI	POSITIF	OUI	POSITIF	AZ	QUATRE
OUI	OUI	OUI	POSITIF	OUI	OUI	OUI	OUI	POSITIF	OUI	POSITIF	AZ	QUATRE
OUI	OUI	OUI	POSITIF	OUI	OUI	OUI	OUI	POSITIF	OUI	POSITIF	AZ	QUATRE
OUI	OUI	OUI	POSITIF	OUI	OUI	OUI	OUI	POSITIF	OUI	POSITIF	AZ	QUATRE
OUI	OUI	OUI	POSITIF	OUI	OUI	OUI	OUI	POSITIF	OUI	POSITIF	AZ	QUATRE
OUI	OUI	OUI	POSITIF	OUI	OUI	OUI	OUI	POSITIF	OUI	POSITIF	AZ	QUATRE
OUI	OUI	OUI	POSITIF	OUI	OUI	OUI	OUI	POSITIF	OUI	POSITIF	AZ	QUATRE
OUI	OUI	OUI	POSITIF	OUI	OUI	OUI	OUI	POSITIF	OUI	POSITIF	AZ	QUATRE
OUI	OUI	OUI	POSITIF	OUI	OUI	OUI	OUI	POSITIF	OUI	POSITIF	AZ	QUATRE
OUI	OUI	OUI	POSITIF	OUI	OUI	OUI	OUI	POSITIF	OUI	POSITIF	AZ	TROIS
OUI	OUI	OUI	POSITIF	OUI	OUI	OUI	OUI	POSITIF	OUI	POSITIF	AZ	QUATRE
OUI	OUI	OUI	POSITIF	OUI	OUI	OUI	OUI	POSITIF	OUI	POSITIF	AZ	QUATRE
OUI	OUI	OUI	POSITIF	OUI	OUI	OUI	OUI	POSITIF	OUI	POSITIF	AZ	QUATRE
OUI	OUI	OUI	POSITIF	OUI	OUI	OUI	OUI	POSITIF	OUI	POSITIF	AZ	TROIS
OUI	OUI	OUI	POSITIF	OUI	OUI	OUI	OUI	POSITIF	OUI	POSITIF	AZ	TROIS
OUI	OUI	OUI	POSITIF	OUI	OUI	OUI	OUI	POSITIF	OUI	POSITIF	AZ	TROIS
OUI	OUI	OUI	POSITIF	OUI	OUI	OUI	OUI	POSITIF	OUI	POSITIF	AZ	TROIS
OUI	OUI	OUI	POSITIF	OUI	OUI	OUI	OUI	POSITIF	OUI	POSITIF	AZ	TROIS
Yes	Yes	Yes	Yes	Positive	Yes	Yes	Yes	Yes	Dually positive (confirmed)
